# Supplementary material for: New Technique for Enhancing Residual Oil Recovery from Low-Permeability Reservoirs: The Cooperation of Petroleum Hydrocarbon-Degrading Bacteria and SiO2 Nanoparticles
Source: Microorganisms. 2022 Oct 24;10(11):2104. doi: 10.3390/microorganisms10112104 (PMC9695329; doi:10.3390/microorganisms10112104)
Supplement: Supplementary file 1 [file microorganisms-10-02104-s001.zip]

Archive with 1 entries (1 files):
- microorganisms-1939242-Supplementary material.pdf
